# Supplementary material for: Characterization of the Early Life Microbiota Development and Predominant Lactobacillus Species at Distinct Gut Segments of Low- and Normal-Birth-Weight Piglets
Source: Front Microbiol. 2019 Apr 16;10:797. doi: 10.3389/fmicb.2019.00797 (PMC6476964; doi:10.3389/fmicb.2019.00797)
Supplement: Supplementary file 1 [file Table_1.xlsx]

## Sheet: Table S1
Table S1. Bacterial groups, primers, and annealing temperatures used for qPCR in the current study
Bacteria	The sequence for primers (5′-3′)	Product size (bp)	Tm (℃)	Reference
Total bacteria	F: CGGTGAATACGTTCYCGG	123	60	(Suzuki et al., 2000)
	R: GGWTACCTTGTTACGACT
Total Lactobacillus	F: CACCGCTACACATGGAG	341	60	(Su et al., 2008)
	R: AGCAGTAGGGAATCTTCCA
L. amylovorus	F: TTCTGCCTTTTTGGGATCAA	175	60	(Konstantinov et al., 2005)
	R: CCTTGTTTATTCAAGTGGGTGA
L. johnsonii	F: CCGCGGCTTAGATTCTGGTA	115	60	This study
	R: AGCTAAACGAGCATCTGGGA
L. mucosae	F: CCCCAACGGCTGGTATTAGT	71	60	This study
	R: CCCCAACGGCTGGTATTAGT
L. salivarius	F: GTCGTAACAAGGTAGCCGTAGGA	96	60	(Harrow et al., 2007)
	R: TAAACAAAGTATTCGATAAATGTACAGGTT
References
Harrow, S.A., Ravindran, V., Butler, R.C., Marshall, J.W., and Tannock, G.W. (2007). Real-time quantitative PCR measurement of ileal Lactobacillus salivarius populations from broiler chickens to determine the influence of farming practices. Appl. Environ. Microbiol. 73, 7123-7127. doi: 10.1128/AEM.01289-07.
Konstantinov, S.R., Smidt, H., and de Vos, W.M. (2005). Representational difference analysis and real-time PCR for strain-specific quantification of Lactobacillus sobrius sp. nov. Appl. Environ. Microbiol. 71, 7578-7581. doi: 10.1128/AEM.71.11.7578-7581.2005.
Su, Y., Yao, W., Perez-Gutierrez, O.N., Smidt, H., and Zhu, W.Y. (2008). 16S ribosomal RNA-based methods to monitor changes in the hindgut bacterial community of piglets after oral administration of Lactobacillus sobrius S1. Anaerobe 14, 78-86. doi: 10.1016/j.anaerobe.2007.12.004.
Suzuki, M.T., Taylor, L.T., and Delong, E.F. (2000). Quantitative analysis of small-subunit rRNA genes in mixed microbial populations via 5'-nuclease assays. Appl. Environ. Microbiol. 66, 4605-4614.
