# Supplementary material for: Characterization of the Early Life Microbiota Development and Predominant Lactobacillus Species at Distinct Gut Segments of Low- and Normal-Birth-Weight Piglets
Source: Front Microbiol. 2019 Apr 16;10:797. doi: 10.3389/fmicb.2019.00797 (PMC6476964; doi:10.3389/fmicb.2019.00797)
Supplement: Supplementary file 2 [file Table_2.XLSX]

## Sheet: Table S2
Table S2. The analysis of similarities (ANOSIM, 1, 000 Monte Carlo permutations) based on Unweighted Unifrac and Bray-Curtis distances. n = 6 per group. LBW, low birth weight; NBW, normal birth weight
Variables		Unweighted Unifrac distances			Bray-Curtis distances
		R value	P value		R value	P value
All samples		0.7591	0.001		0.7238	0.001
Age
Ileum	LBW	0.6259	0.001		0.771	0.001
	NBW	0.2868	0.001		0.5004	0.001
Colon	LBW	0.9243	0.001		0.9951	0.001
	NBW	0.8691	0.001		0.8626	0.001
Ileum vs. Colon
D7	LBW	0.9963	0.001		0.163	0.105
	NBW	0.9981	0.004		0.6481	0.002
D21	LBW	1	0.001		0.9722	0.002
	NBW	0.9833	0.002		0.9102	0.003
D35	LBW	1	0.002		1	0.002
	NBW	0.8944	0.003		0.9481	0.004
LBW vs. NBW
D7	Ileum	0.1537	0.049		0.0259	0.569
	Colon	0.1241	0.698		0.1546	0.107
D21	Ileum	0.0815	0.82		0.0944	0.799
	Colon	0.0444	0.274		0.0241	0.602
D35	Ileum	0.0093	0.406		0.1241	0.11
	Colon	0.1315	0.057		0.1611	0.078
