# Supplementary material for: Characterization of the Early Life Microbiota Development and Predominant Lactobacillus Species at Distinct Gut Segments of Low- and Normal-Birth-Weight Piglets
Source: Front Microbiol. 2019 Apr 16;10:797. doi: 10.3389/fmicb.2019.00797 (PMC6476964; doi:10.3389/fmicb.2019.00797)
Supplement: Supplementary file 3 [file Table_3.XLSX]

## Sheet: Table S3
Table S3. Differentially abundant taxa between LBW and NBW piglets. Data are shown as means. ** P < 0.01; * P < 0.05. n = 6 per group. LBW, low birth weight; NBW, normal birth weight
Taxonomy, %		D7			D21			D35		P value
		LBW	NBW		LBW	NBW		LBW	NBW	D7	D21	D35
Ileum
Phylum	Bacteroidetes	0.006*	0.05081		0.03545	0.07062		0.01367	0.08817	0.01606	0.298	0.3281
Family	Bacteroidaceae	0.000**	0.009763		0.0983	0.3669		0.003912	0.01786	0.008827	0.775	0.3408
	Prevotellaceae	0.005839	0.03714		0.02165	0.0471		0.009761	0.0623	0.06008	0.1727	1
	Ruminococcaceae	0.002*	0.0215		0.01769	0.05098		0.01952	0.07625	0.0202	1	1
Genus	Bacteroides	0.000*	0.01		0.005904	0.01764		0.003912	0.01786	0.028	0.775	0.3408
Colon
Phylum	Bacteroidetes	17.480*	33.86		50.27	34.12		42.59	38.85	0.04533	0.0927	0.5752
	Proteobacteria	6.488	3.687		2.17	2.969		0.311**	4.418	0.5752	0.6889	0.005075
Family	Campylobacteraceae	-	-		0.01428	0.02835		0.000**	3.4	-	0.5683	0.009622
	Desulfovibrionaceae	0.5495	1.135		1.251	1.479		0.028*	0.3425	0.0927	1	0.0181
	Erysipelotrichaceae	0.1505	2.118		1.579	3.66		0.384*	0.8277	0.5752	0.06555	0.04533
	Lachnospiraceae	1.924*	4.952		4.321	7.846		15.32	8.759	0.01307	0.1282	0.1282
	Lactobacillaceae	62.850*	35.72		8.366	16.11		18.58	16.39	0.04533	0.9362	0.9362
	Peptostreptococcaceae	0.4588	0.3015		1.483	0.8726		1.627*	0.4228	0.5752	0.8102	0.03064
Genus	Alistipes	0.05014	0.2347		0.1193	0.07622		-	-	0.06008	0.1922	-
	Blautia	0.004011	0.01389		0.291*	0.721		11.28	6.154	0.3408	0.04533	0.3785
	Campylobacter	-	-		0.01428	0.02835		0.000**	3.4	-	0.5683	0.009622
	Coprococcus 1	0	0.001996		0.2246	0.02432		0.4921	0.4609	0.4047	0.0562	0.6889
	Desulfovibrio	0.5297	1.025		1.018	0.9588		0.026*	0.3362	0.1282	0.8102	0.0181
	Eubacterium nodatum group	0.01388	0.08719		0.116*	0.5253		-	-	0.8033	0.04533	-
	Eubacterium oxidoreducens group	-	-		0.1635	0.1033		0.000*	0.02141	-	0.4712	0.02844
	Howardella	0.1294	0.05611		0.008191	0.0384		0.006**	0.04314	0.2615	0.08126	0.007155
	Lachnoclostridium	0.556*	2.44		1.899	4.147		0.1207	0.2689	0.01307	0.298	0.6889
	Lachnospiraceae FCS020 group	0.000*	0.03855		0.09649	0.0757		0.0879	0.03599	0.02844	0.6248	0.9289
	Lactobacillus	62.850*	35.72		8.366	16.11		15.32	8.759	0.04533	0.9362	0.1282
	Peptostreptococcus	0.4069	0.2447		0.010*	0		0	0.002186	0.8102	0.02844	0.4047
	Ruminiclostridium 9	0.1834	0.2283		4.318	4.551		0.325*	1.205	0.6304	1	0.03064
	Terrisporobacter	0.04193	0.05483		1.401	0.8153		0.6688	0.1182	0.9357	0.8102	0.05424
