# Supplementary material for: Characterization of the Early Life Microbiota Development and Predominant Lactobacillus Species at Distinct Gut Segments of Low- and Normal-Birth-Weight Piglets
Source: Front Microbiol. 2019 Apr 16;10:797. doi: 10.3389/fmicb.2019.00797 (PMC6476964; doi:10.3389/fmicb.2019.00797)
Supplement: Supplementary file 4 [file Table_4.XLSX]

## Sheet: Table S4
Table S4. Differentially abundant KEGG pathways of the gut bacterial community between LBW and NBW piglets. Data are shown as means. ** P < 0.01; * P < 0.05. n = 6 per group. LBW, low birth weight; NBW, normal birth weight
KEGG Pathways	D7			D21			D35			P value
	LBW	NBW		LBW	NBW		LBW	NBW		D7	D21	D35
Ileum
Excretory System	0.008*	0.015		0.02131	0.02303		0.066*	0.04937		0.03248	0.8188	0.02466
Lipid Metabolism	2.633	2.702		2.723	2.748		2.949*	2.778		0.2558	0.5845	0.02139
Nervous System	0.07088	0.07372		0.08385	0.08411		0.130*	0.1186		0.5557	0.9802	0.02397
Colon
Amino Acid Metabolism	7.635*	8.589		9.623	9.391		9.649	9.543		0.03064	0.4558	0.4226
Biosynthesis of Other Secondary Metabolites	0.704*	0.8609		0.9394	0.8625		0.9657	0.9249		0.04178	0.1259	0.2667
Endocrine System	0.222*	0.2841		0.3626	0.3328		0.2832	0.2888		0.03951	0.4526	0.6109
Energy Metabolism	5.376*	5.673		5.827	5.595		6.151	6.047		0.01384	0.2113	0.3339
Genetic Information Processing	2.806*	2.674		2.727	2.731		2.666	2.706		0.02938	0.8984	0.3185
Immune System	0.042*	0.06614		0.09553	0.089		0.08955	0.09285		0.0262	0.3888	0.3211
Immune System Diseases	0.088*	0.06935		0.04187	0.04381		0.04704	0.04648		0.02592	0.8334	0.905
Membrane Transport	12.6	11.82		10.260*	11.61		11.72	11.91		0.181	0.04786	0.7806
Metabolism of Cofactors and Vitamins	3.560**	4.023		4.318	4.039		4.56	4.494		0.008914	0.0753	0.3035
Nervous System	0.08477	0.09655		0.1058	0.1048		0.121*	0.1132		0.1275	0.8352	0.02225
Nucleotide Metabolism	4.967*	4.57		4.519	4.507		4.356	4.309		0.02686	0.9112	0.7071
Poorly Characterized	5.097**	4.949		4.802	4.804		4.862	4.837		0.009458	0.9655	0.4674
Replication and Repair	10.920*	9.926		10.06	10.07		9.458	9.494		0.02441	0.921	0.8827
Translation	6.818*	6.244		6.324	6.296		6.089	6.132		0.0354	0.8553	0.7564
