# Supplementary material for: Characterization of the Early Life Microbiota Development and Predominant Lactobacillus Species at Distinct Gut Segments of Low- and Normal-Birth-Weight Piglets
Source: Front Microbiol. 2019 Apr 16;10:797. doi: 10.3389/fmicb.2019.00797 (PMC6476964; doi:10.3389/fmicb.2019.00797)
Supplement: Supplementary file 5 [file Table_5.XLSX]

## Sheet: Table S5
Table S5. Concentrations of organic acids in ileal and colonic samples of piglets. Data are shown as means. ** P < 0.01; * P < 0.05. n = 6 per group. LBW, low birth weight; NBW, normal birth weight
Item, mmol/kg	D7			D21			D35			P value
	LBW	NBW		LBW	NBW		LBW	NBW		D7	D21	D35
Ileum
Lactate	6.67±0.56	7.30±0.74		3.04±0.30	3.53±0.71		5.09±1.54	6.65±1.99		0.589	0.974	0.485
Formate	3.53±0.53	4.93±0.45		5.10±0.32	6.63±1.02		0.98±0.20	3.46±1.02		0.093	0.31	0.058
Acetate	3.09±0.31**	7.43±1.23		4.89±0.36**	8.24±0.37		7.10±0.45	7.05±0.45		0.004	0.002	0.818
Propionate	0.13±0.03	0.24±0.09		0.12±0.02**	0.56±0.14		0.34±0.02	0.32±0.02		0.457	0.002	0.461
Butyrate	0.00±0.00	0.04±0.02		-	-		0.41±0.07**	1.35±0.13		0.061	-	0.002
Total organic acids	13.41±1.06**	19.94±1.37		13.14±0.49**	19.25±1.28		13.92±1.94	18.83±2.21		0.009	0.002	0.18
Colon
Lactate	0.30±0.09	0.58±0.12		0.40±0.06**	0.65±0.03		0.42±0.03**	0.86±0.13		0.065	0.004	0.004
Formate	0.48±0.35	0.53±0.42		0.28±0.05	0.30±0.05		0.00±0.00	1.73±0.56		0.937	0.623	0.061
Acetate	12.43±0.63*	21.21±2.73		11.95±1.49*	28.30±3.25		49.07±4.48	53.14±2.99		0.041	0.002	0.485
Propionate	2.80±0.18	6.21±1.41		1.85±0.44**	4.3±0.58		21.34±1.74	27.41±2.35		0.37	0.009	0.132
Butyrate	1.29±0.14	3.39±0.91		1.64±0.53	2.89±0.56		7.42±0.89	8.90±0.75		0.18	0.24	0.18
Isobutyrate	0.27±0.10	0.87±0.28		0.39±0.17	0.46±0.08		0.91±0.11	1.15±0.03		0.31	0.619	0.132
Valerate	0.10±0.06*	0.68±0.21		0.06±0.04**	0.28±0.02		0.96±0.10	1.12±0.33		0.017	0.004	0.619
Isovalerate	0.04±0.02**	0.45±0.11		0.07±0.02**	0.23±0.04		0.29±0.03**	0.42±0.03		0.007	0.002	0.007
Total organic acids	17.71±1.05*	33.93±5.42		16.63±2.14**	37.40±3.40		80.41±5.17*	94.73±2.81		0.041	0.002	0.041
