# Supplementary material for: Characterization of the Early Life Microbiota Development and Predominant Lactobacillus Species at Distinct Gut Segments of Low- and Normal-Birth-Weight Piglets
Source: Front Microbiol. 2019 Apr 16;10:797. doi: 10.3389/fmicb.2019.00797 (PMC6476964; doi:10.3389/fmicb.2019.00797)
Supplement: Supplementary file 6 [file Table_6.XLSX]

## Sheet: Table S6
Table S6. Concentrations of predominant Lactobacillus species in ileal and colonic samples of piglets. Data are shown as means. ** P < 0.01; * P < 0.05. n = 6 per group. LBW, low birth weight; NBW, normal birth weight
Items, lg(cell number/g digesta)	D7			D21			D35			P value
	LBW	NBW		LBW	NBW		LBW	NBW		D7	D21	D35
Ileum
Total bacteria	10.36±0.04	10.33±0.07		9.86±0.23	10.14±0.22		9.80±0.19	10.02±0.21		0.818	0.589	0.31
Total Lactobacillus	10.11±0.11	10.10±0.11		9.11±0.28	9.66±0.27		9.52±0.30	9.66±0.31		0.937	0.31	0.485
L.amylovorus	7.12±0.50	7.55±0.49		4.67±0.33*	6.93±0.68		7.53±0.35	7.84±0.32		0.699	0.026	0.699
L.johnsonii	8.28±0.16	8.63±0.07		7.48±0.30	7.20±0.63		7.48±0.13	8.15±0.22		0.132	0.937	0.065
L.mucosae	8.05±0.19	7.97±0.21		6.20±0.57	7.76±0.37		5.64±0.25	5.87±0.11		0.937	0.052	0.937
L.salivarious	7.24±0.47	7.77±0.21		6.72±0.53	7.01±0.76		5.14±0.27	5.65±0.28		0.623	0.691	0.31
Colon
Total bacteria	10.58±0.07	10.88±0.08		10.54±0.07*	10.73±0.08		10.75±0.16	11.01±0.16		0.065	0.041	0.31
Total Lactobacillus	10.44±0.14	10.68±0.11		9.45±0.16*	10.17±0.22		9.54±0.26	9.95±0.27		0.24	0.031	0.589
L.amylovorus	7.43±0.22	7.76±0.25		5.87±0.15**	7.63±0.52		7.47±0.25	7.47±0.35		0.331	0.002	0.841
L.johnsonii	8.73±0.27	9.25±0.12		7.88±0.13	7.92±0.12		7.49±0.37	8.62±0.24		0.132	0.691	0.056
L.mucosae	8.31±0.10	8.22±0.16		7.27±0.28	7.60±0.21		5.52±0.28	5.72±0.21		0.368	0.421	0.643
L.salivarious	6.63±0.58*	8.20±0.21		7.04±0.16	7.31±0.16		4.65±0.32	5.20±0.38		0.015	0.394	0.394
